# Supplementary material for: Selenocysteine Machinery Primarily Supports TXNRD1 and GPX4 Functions and Together They Are Functionally Linked with SCD and PRDX6
Source: Biomolecules. 2022 Jul 28;12(8):1049. doi: 10.3390/biom12081049 (PMC9405853; doi:10.3390/biom12081049)
Supplement: Supplementary file 1 [file biomolecules-12-01049-s001.zip]

Archive with 2 entries (2 files):
- biomolecules-1799838-supplementary.pdf
- biomolecules-1799838-TableS1.xlsx
