# Supplementary material for: Selenocysteine Machinery Primarily Supports TXNRD1 and GPX4 Functions and Together They Are Functionally Linked with SCD and PRDX6
Source: Biomolecules. 2022 Jul 28;12(8):1049. doi: 10.3390/biom12081049 (PMC9405853; doi:10.3390/biom12081049)
Supplement: Supplementary file 1 [file biomolecules-12-01049-s001.zip › biomolecules-1799838-TableS1.xlsx]

## Sheet: manual_clusters_browser
Gene ID	Symbol	Symbol (hg19)	Gene Module
ENSG00000211452	DIO1	DIO1	AKR1A1, ATPAF1, C1orf177, CCDC24, CCDC30, CITED4, CYB5RL, CYP2J2, DHCR24, DIO1, DMRTA2, EDN2, EFCAB14, EPHA10, EPS15, ERI3, FAM151A, FAM159A, FAM46B, FOXE3, GJA9, HMGXB3, INPP5B, LDLRAD1, LRRC42, MAST2, MYCBP, NT5C1A, PDZK1IP1, PLA2G12A, PLK3, POMGNT1, PPAP2B, RAD54L, SLC5A6, SLC5A9, SLC6A9, SMAP2, SPATA6, TACSTD2, TAL1, TCTEX1D1, TMCO2, TTC22, WDR78, YIPF1, ZCCHC11, ZMYND12, ZSWIM5
ENSG00000211448	DIO2	DIO2	ADAR, ARRDC2, BTBD2, BUB1B, C19orf60, CHRNB2, CILP2, CNTN3, CRTC1, DIO2, DNAJC28, DUSP8, EFCC1, EGLN3, FAM120AOS, GATAD2A, GDF1, HOMER3, HOXA4, HOXD9, IFNAR1, IFNAR2, IL10RB, IRF9, JAK1, JUND, KCNE2, KXD1, LPPR1, MAD2L1, MVB12A, NDUFA13, NFIX, NPM1, NYNRIN, OR4C46, PBX4, PGPEP1, PIP5K1B, RAPGEF3, RAVER1, RETN, RFXANK, RGS14, SSBP3, STAT1, STAT2, TMEM221, TNNT1, TSNAXIP1, TSSK6, USP18, WIZ, XRN1, …
ENSG00000197406	DIO3	DIO3	ADSSL1, AK7, AMN, ANKRD9, APOPT1, ASPG, ATG2B, BAG5, BCL11B, BEGAIN, C14orf142, C14orf177, C14orf79, CCDC85C, CCDC88C, CDC42BPB, CEP170B, CKB, CRIP1, CRIP2, CYP46A1, DIO3, DLK1, EML1, EML5, EVL, EXOC3L4, FAM181A, FBLN5, FBXO25, GOLGA5, GPR68, HHIPL1, IFI27, IL18, JAG2, KCNK13, KIF26A, KLC1, LUZP6, MOAP1, MOK, MTA1, NUDT14, PACS2, PPP1R13B, PPP4R4, RD3L, RIN3, SERPINA11, SERPINA12, SERPINA3, SERPI…
ENSG00000132394	EEFSEC	EEFSEC	EEFSEC, SEPSECS, SECISBP2, PSTK, TXNRD1, SEPHS2, GPX4, LRP8, SCLY, SCD, PRDX6
ENSG00000233276	GPX1	GPX1	ABHD14B, ACKR2, ACOX2, ALS2CL, AMIGO3, AMT, ANO10, APPL1, BSN, C3orf62, C3orf84, CACNA1D, CACNA2D2, CAMP, CCK, CCR2, CCR3, CCR8, CCR9, CDC25A, CELSR3, CHDH, CLEC3B, COL7A1, CTDSPL, CYB561D2, CYP8B1, DALRD3, DCLK3, DNASE1L3, DOCK3, EIF1B, ERC2, FAM107A, FAM198A, FAM212A, FAM3D, FBXW12, FEZF2, FLNB, FYCO1, GPX1, GRM2, HHATL, HYAL3, IFRD2, IL17RB, IQCF2, IQCF3, IQCF5, IQCF6, ITIH1, KIAA1522, KIF9, K…
ENSG00000176153	GPX2	GPX2	ABCD4, ABHD12B, ACOT6, ACTL9, AKAP5, ALDH6A1, ANO8, ARG2, ARMC6, BMP4, C14orf1, C14orf182, C14orf183, C14orf37, C19orf66, CACFD1, CCDC124, CCDC176, CCL11, CGRRF1, CHURC1, CIPC, CLEC4M, COMP, DCAF5, DDX39A, DHRS7, DNAL1, ENG, ESR2, FBXO33, FBXO34, FIBCD1, FKBP8, FOXC2, GALNT16, GBGT1, GMFB, GNG2, GPX2, GTPBP3, HBG1, HEATR4, ICAM3, IL9, JKAMP, KCNH5, KCNN1, KLF2, KLHL26, L3HYPDH, LPHN1, LRRC25, MAP…
ENSG00000211445	GPX3	GPX3	ABLIM3, ADRA1B, ALPK3, ANKHD1, APBB3, ARHGEF37, ARSI, CAMK2A, CCDC69, CD74, CDKN2AIPNL, CDX1, CSF1R, DPYSL3, EIF4EBP3, FABP6, FAM114A2, FAM71B, FAT2, GALNT10, GLRA1, GP5, GPR151, GPX3, HAVCR2, HBEGF, HMP19, IL12B, IL26, IRGM, JAKMIP2, KCNIP1, KCTD16, LIX1, MSX2, MXD3, NRG2, OR2T6, PCDH12, PCDHA12, PCDHA13, PCDHA4, PCDHA5, PCDHA6, PCDHB11, PCDHB13, PCDHB6, PCDHGA11, PCDHGA4, PCDHGA5, PCDHGA6, PCDH…
ENSG00000167468	GPX4	GPX4	EEFSEC, SEPSECS, SECISBP2, PSTK, TXNRD1, SEPHS2, GPX4, LRP8, SCLY, SCD, PRDX6
ENSG00000198704	GPX6	GPX6	ADCY3, AFF4, AGPAT4, ANXA5, APIP, ASB1, C14orf180, C6orf62, C8orf86, C9orf41, C9orf91, C9orf92, CHML, CLEC14A, COL5A1, COPG1, DUSP1, ELOVL6, FBXW11, FOXL1, FRAT1, FTO, GABARAPL2, GHRL, GID8, GKAP1, GMDS, GPAM, GPX6, GRIN3A, H1F0, HOXC13, HP1BP3, HSPB1, ICA1L, ITPR3, KLF12, LARP1B, LGR4, LILRA6, LPPR4, LSMEM1, MADCAM1, MICALCL, MLANA, NKX2-5, NMT1, NRG3, OR1D2, OR4A5, OR4D6, OR5C1, OSGIN2, OSTN, P…
ENSG00000198736	MSRB1	MSRB1	ARHGDIG, BAIAP3, C16orf13, C16orf90, C1QTNF8, CACNA1H, CAPN15, CASKIN1, CBX8, CCDC64B, CEP70, CLCN7, CLDN6, CLUAP1, CORO7, DECR2, DNASE1, ECI1, FAM173A, FBXL16, FGFRL1, GLIS2, GNG13, GNPTG, HAGH, HAGHL, HBA1, HBM, HBQ1, HBZ, HCFC1R1, HIST1H2BA, HN1L, HS3ST6, ITFG3, JMJD8, KREMEN2, LAYN, LRRC41, LUC7L, METRN, MMP25, MPG, MSLN, MSRB1, NME3, NME4, NMRAL1, NOXO1, NPW, OR51L1, PAQR4, PDIA2, PRR25, PRS…
ENSG00000179988	PSTK	PSTK	EEFSEC, SEPSECS, SECISBP2, PSTK, TXNRD1, SEPHS2, GPX4, LRP8, SCLY, SCD, PRDX6
ENSG00000187742	SECISBP2	SECISBP2	EEFSEC, SEPSECS, SECISBP2, PSTK, TXNRD1, SEPHS2, GPX4, LRP8, SCLY, SCD, PRDX6
ENSG00000138593	SECISBP2L	SECISBP2L	ADAD1, ADAMTS3, ADH1A, AFF1, AFM, ALPK1, ANXA3, ARHGAP24, BBS7, BMP3, BTC, CADM1, CHPT1, COL25A1, CSN2, CSN3, CXCL1, CXCL10, CXCL13, CXCL2, EPGN, EREG, ETNPPL, FABP2, FAM13A, FAT4, FGF5, G3BP2, GC, GLYATL1, GRID2, HERC6, HOPX, HSPA4L, IL1RL1, INPP4B, KLHL41, KLHL8, LPHN3, MGAT4D, MMRN1, MTHFD2L, MTTP, MYOZ2, NDST4, NUDT9, PAQR3, PCDH10, PKD2, PPBP, PPEF2, PPM1K, PRDM8, PRKG2, RASSF6, RBM46, REST,…
ENSG00000183291	SELENOF	SEP15	NA
ENSG00000211450	SELENOH	C11orf31	ARMC9, BTBD18, C11orf31, CHD1, FBXL12, HNRNPH1, ZNF671
ENSG00000138018	SELENOI	EPT1	ADPRHL1, ANKRD10, ARIH2, ASAP2, ATP11AUN, BIVM, CARKD, CLYBL, COMMD6, CUL5, CYB5A, DCUN1D1, DCUN1D3, DOCK9, EDNRB, EPT1, ERCC5, F7, FAM216B, FGF14, GAS6, GPR18, IRG1, JUNB, KCTD12, LAMC1, LECT1, METTL21C, MTHFD1L, MTHFD2, OXGR1, PCCA, PCDH9, PRR20A, PTEN, PTPN2, RAB20, RGPD4, RNF7, SENP8, SFXN1, SLC15A1, SLC25A32, SLC7A11, SLITRK5, SQLE, TMCO3, UBAC2, UBE2F, UBE2R2, UCHL3, ZIC2, ZIC5
ENSG00000113811	SELENOK	SELK	ADCY7, AHDC1, AKAP9, AMIGO2, ARHGAP5, ARHGAP9, ARMS2, ATP6V0A1, BANK1, BCL2A1, BCLAF1, BTN3A2, C18orf42, C20orf196, C20orf96, C6orf195, C6orf201, C7orf55, CACNB3, CD247, CD4, CDC42EP3, CFHR5, CHST9, CLEC2D, CLEC4A, CLEC7A, CLHC1, COBLL1, COL17A1, CTSH, CXCL11, DCAF15, DNAJC25, DUSP22, EBAG9, EBPL, ERCC8, FAM19A2, FAM217A, FAM219B, FGF10, GALNT7, GAPVD1, GPRIN1, GZMA, HUS1B, ID3, IFIH1, IRAK4, KAA…
ENSG00000198832	SELENOM	SELM	ADORA2A, AIFM3, C22orf31, CCDC157, DRICH1, EMID1, GAL3ST1, HMGXB4, HPS1, IFT27, ISX, LIF, LRRC75B, MFNG, NCF4, NIPSNAP1, NPTXR, OSBP2, PLA2G3, PVALB, RASD2, RFPL2, RGL4, RNF185, RNF215, SEC14L2, SEC14L3, SELM, SEPT5, SGSM1, SUSD2, TMPRSS6, UPB1, ZC3H7B, ZDHHC8, ZNF74
ENSG00000162430	SELENON	SEPN1	AMPD3, C6orf58, CALCR, CNGA4, GLYR1, MRVI1, OLFML1, OR4A15, OR51B6, OR52E4, OR52M1, OR52N4, OR52W1, OR56B1, OR5P2, RRP8, SEPN1, TREM2, TRIM22
ENSG00000073169	SELENOO	SELO	ARSA, BIK, CERK, CHKB, CPT1B, DENND6B, DNAJB7, FAM19A5, HDAC10, KLHDC7B, LDOC1L, MAPK12, MIOX, MLC1, MOV10L1, MPPED1, NAGA, NFAM1, PACSIN2, PNPLA3, PNPLA5, PPP6R2, PRR5, SCUBE1, SELO, SYCE3, TBC1D22A, TNFRSF13C, TSPO, TTC38, TYMP, XPNPEP3
ENSG00000250722	SELENOP	SEPP1	ADAMTS12, ADAMTS16, ADCY2, AGXT2, AMACR, ANKRD33B, ANXA2R, BASP1, C1QTNF3, C5orf22, C5orf28, C5orf34, C5orf42, C5orf49, C5orf51, C5orf55, C6, C7, C9, CAPSL, CARD6, CCDC152, CCL28, CDH10, CDH12, CDH18, CDH6, CDH9, CEP72, CMBL, CSPG5, CTNND2, DAP, DNAH5, EGFLAM, EXOC3, FAM105A, FAM134B, FAM173B, FASTKD3, FBXL7, FBXO4, FYB, GDNF, GOLPH3, HCN1, ICE1, IL7R, LMBRD2, MARCH11, MTMR12, NADK2, NIM1K, NNT, …
ENSG00000131871	SELENOS	VIMP	ACAN, ADAMTS17, ANPEP, AP3S2, ARPIN, ASB7, CERS3, CPEB1, FAM169B, FSD2, GDPGP1, H2AFV, HAPLN3, HDGFRP3, HOMER2, IDH2, KIF7, LOXL1, LRRK1, LYSMD4, MCTP2, MEF2A, NR2F2, NTRK3, PEX11A, PGPEP1L, PLIN1, RGMA, RHCG, SEMA4B, SLCO3A1, ST8SIA2, SV2B, TM6SF1, TTC23, VIMP, ZNF774
ENSG00000198843	SELENOT	SELT	C3orf33, CFDP1, CLDN11, CPSF1, DMAP1, E4F1, EIF4G1, ERICH6, ESPL1, GINS1, GJA3, IGSF10, MFSD1, NMD3, POLR2H, PPIA, PPM1L, PSMB5, PSMB6, PSMB7, RFC1, RFC4, RMI2, SCHIP1, SELT, SMC4, TAF3, THAP1, THAP11
ENSG00000186838	SELENOV	SELV	ALKBH6, ANKRD27, BLVRB, C19orf12, CAPN12, CYP2A6, FBXO27, FRG1, FXYD1, KCNE4, KIAA0355, KIRREL2, KRTDAP, LSR, PLD3, PML, PRODH2, RGS9BP, RINL, SCN1B, SELV, SERTAD1, SIPA1L3, SPINT2, SYCN, TDRD12, TREX1, TYROBP, USF2, VSTM2B, ZFP14, ZFP30, ZFP82, ZNF181, ZNF30, ZNF345, ZNF383, ZNF420, ZNF507, ZNF536, ZNF540, ZNF566, ZNF568, ZNF573, ZNF576, ZNF829
ENSG00000178980	SELENOW	SEPW1	AASDH, ARHGEF1, ARL14EP, ATF7IP, CA1, CAND2, CEACAM6, CENPQ, DRC1, DSP, EFHD1, FAM208A, KDM4A, KLK5, LDHA, MSR1, NKX3-2, NPM2, NRG1, OR2B11, PPHLN1, SCAPER, SEPW1, SETDB1, SH2D4A, SPIN1, TBC1D21, TNFRSF10A, TNFRSF10B, TRIM24, TRIM33, TRPV4, TTC5, TTC8, UGT2A3, ZFAND6, ZNF549, ZNF572, ZNF808
ENSG00000086475	SEPHS1	SEPHS1	ESR1, FOXA1, GATA3, GRHL2, LDB1, LHX1, LMO4, LMX1B, QRICH1, QSER1, RARA, SEPHS1, SPDEF, TOB1, TRPS1
ENSG00000179918	SEPHS2	SEPHS2	EEFSEC, SEPSECS, SECISBP2, PSTK, TXNRD1, SEPHS2, GPX4, LRP8, SCLY, SCD, PRDX6
ENSG00000109618	SEPSECS	SEPSECS	EEFSEC, SEPSECS, SECISBP2, PSTK, TXNRD1, SEPHS2, GPX4, LRP8, SCLY, SCD, PRDX6
ENSG00000180098	TRNAU1AP	TRNAU1AP	ACTR1A, ANAPC13, ANAPC15, ANAPC5, ASPM, CALM2, CDK5RAP2, DCTN2, DYNC1I2, DYNC1LI1, DYNC1LI2, DYNLRB1, GSG2, HMMR, MAD2L1BP, NDE1, PAFAH1B1, PFDN1, PRPF39, SGOL1, SGOL2, SKA1, SKA3, SLCO2B1, SPAG5, TRNAU1AP, TUBB4B, UBE2C, UBE2S, ZWINT
ENSG00000198431	TXNRD1	TXNRD1	EEFSEC, SEPSECS, SECISBP2, PSTK, TXNRD1, SEPHS2, GPX4, LRP8, SCLY, SCD, PRDX6
ENSG00000184470	TXNRD2	TXNRD2	ADRBK2, APOBEC3F, APOL3, APOL6, ARVCF, ASPHD2, BCL2L13, BPIFC, C1QTNF6, C22orf15, C22orf24, C22orf29, C22orf39, CABP7, CACNG2, CCDC116, CCT8L2, CECR1, CECR5, CECR6, CHCHD10, CLDN5, CLTCL1, COMT, CRYBA4, CRYBB1, CRYBB2, CRYBB3, DERL3, DGCR2, DGCR6, DGCR6L, DGCR8, E2F6, ELFN2, GAB4, GGTLC2, GNAZ, GP1BB, GRAP2, GSC2, GSTT2, GSTT2B, GUCD1, HIC2, HPS4, IGLL1, IGLL5, IL17RA, IL2RB, KIAA1671, KLHL22, L3…
ENSG00000197763	TXNRD3	TXNRD3	NA
